# Supplementary material for: The polyphenol oxidase gene family in land plants: Lineage-specific duplication and expansion
Source: BMC Genomics. 2012 Aug 16;13:395. doi: 10.1186/1471-2164-13-395 (PMC3472199; doi:10.1186/1471-2164-13-395)
Supplement: Additional file 1 — PPO gene models identified using BLAST searches of selected land plant genomes and validated as described under Materials and Methods. Table with additional information on validated PPO gene models identified in this study. [file 1471-2164-13-395-S1.xls]

## Sheet: Table S1
Supplemental Table 1. PPO gene models identified from BLAST searches of several land plant genomes available from JGI
Genome	Transcript Name	Location and Position	Intron(s)	ORFa	MWb	NTPc	Referenced
				(AA)	(kDa)
Bryophytes
P. patens	e_gw1.3.8.1	scaffold_3: 3693204-3694295	0	551*	62.4	N/U	PpaPPO1
	estExt_fgenesh1_pg.C_30144	scaffold_3: 1801505-1803375	2	557	62.8	N/S	PpaPPO2
	gw1.16.4.1	scaffold_16: 1780654-1781592	0	546*	64.3	N/U	PpaPPO3
	e_gw1.41.2.1	scaffold_41: 343237-345110	1	535*	60.6	N/U	PpaPPO4
	gw1.83.3.1	scaffold_83: 1328446-1329996	1	541*	61.5	N/U	PpaPPO5
	estExt_Genewise1.C_830181	scaffold_83: 1345012-1347619	1	550*	61.2	N/S	PpaPPO6
	e_gw1.85.3.1	scaffold_85: 1247599-1249239	0	546	61.9	N/S	PpaPPO7
	estExt_gwp_gw1.C_900109	scaffold_90: 965980-968091	1	544*	61.8	N/S	PpaPPO8
	estExt_Genewise1.C_1210016	scaffold_121: 167271-169785	1	536	60.1	N/S	PpaPPO9e
	e_gw1.167.6.1	scaffold_167: 513054-514871	1	559	62.7	N/S	PpaPPO10
	e_gw1.455.5.1	scaffold_455: 71482-72630	1	534*	60.3	N/S	PpaPPO11
	estExt_fgenesh1_pg.C_4910010	scaffold_491: 122370-124362	1	537	60.7	Y/S	PpaPPO12
	fgenesh1_pg.scaffold_559000003	scaffold_559: 43493-45125	1	514	58.3	N/U	PpaPPO13
Lycophytes
S. moellendorffii	estExt_Genewise1Plus.C_10273	scaffold_1: 1316498-1318475	1	580	64.1	N/C	SmoPPO1
	estExt_Genewise1Plus.C_120580	scaffold_12: 2055719-2057711	1	578	67.9	N/U	SmoPPO2
	e_gw1.15.74.1	scaffold_15: 883190-885980	2	558*	63.4	Y/U	SmoPPO3
	e_gw1.24.113.1	scaffold_24: 1545570-1547393	1	589	66.3	N/U	SmoPPO4
	estExt_Genewise1Plus.C_320067	scaffold_32: 269009-271034	2	586	64.9	Y/U	SmoPPO5
	estExt_Genewise1Plus.C_320071	scaffold_32: 275210-277243	2	586	65.1	Y/U	SmoPPO6
	estExt_Genewise1Plus.C_450130	scaffold_45: 381546-383570	2	586	65.1	Y/U	SmoPPO7
	e_gw1.53.125.1	scaffold_53: 349756-351594	1	596	66.4	Y/U	SmoPPO8
	e_gw1.112.34.1	scaffold_112: 487019-488752	1	559	62.7	N/U	SmoPPO9
	fgenesh2_pg.C_scaffold_112000076	scaffold_112: 489352-491088	1	560	63.2	N/U	SmoPPO10
	gw1.112.43.1	scaffold_112: 508254-509647	1	564*	64.1	N/U	SmoPPO11
Monocotyledonous Anthophytes
B. distachyon	Bradi2g52090.1	Bd2: 51593048-51595095	1	577	64.3	Y/S	BdaPPO1
	Bradi2g52210.1	Bd2: 51659222-51661501	1	592	65	Y/C	BdaPPO2
	Bradi2g52260.1	Bd2: 51683195-51685325	1	578	64.4	N/S	BdaPPO3
	Bradi3g14990.1	Bd3: 13289596-13291487	0	596	65.2	Y/C	BdaPPO4
	Bradi3g15040.1	Bd3: 13321324-13323373	1	579	64.3	Y/C	BdaPPO5
	Bradi5g22300.1	Bd5: 24716588-24718430	2	562	61.7	Y/U	BdaPPO6
O. sativa	LOC_Os01g58100.1	chr1: 33600286-33604216	1	575	64.8	N/U	OsaPPO1
	LOC_Os04g53300.1	chr4: 31563995-31567166	2	570	62.7	Y/C	OsaPPO2e
S. italica	Si008658m.g	scaffold_4: 33392175-33393929	0	584	64	N/S	SitPPO1
	Si000772m.g	scaffold_5: 39000199-39002103	1	594	64.9	Y/C	SitPPO2
	Si013444m.g	scaffold_6: 2757245-2759429	1	600	64.8	Y/C	SitPPO3
	Si009728m.g	scaffold_7: 30205538-30207658	2	562	61.2	Y/U	SitPPO4
S. bicolor	Sb03g035850.1	chr3: 63865741-63867982	1	591	64.9	N/S	SbiPPO1
	Sb03g036870.1	chr3: 64925652-64927888	1	598	64.3	Y/C	SbiPPO2
	Sb06g025570.1	chr6: 54550106-54552846	2	566	62.3	Y/U	SbiPPO3
	Sb06g025580.1	chr6: 54566588-54568579	2	553	61.1	N/U	SbiPPO4
	Sb07g005410.1	chr7: 7535432-7537979	1	616	67.7	Y/C	SbiPPO5
	Sb07g005420.1	chr7: 7547514-7549843	0	659	72.8	Y/C	SbiPPO6
	Sb07g005430.1	chr7: 7583505-7585517	0	623	67.6	Y/C	SbiPPO7
	Sb10g024220.1	chr10: 53190460-53192373	0	578	63.2	N/U	SbiPPO8
Z. mays	GRMZM2G108103_T01	9: 97908078-97910247	1	569	63	N/U	ZmaPPO1f
	GRMZM2G121605_T01	10: 142617301-142619768	2	629	68.3	Y/U	ZmaPPO2f
	AC233851.1_FGT017	3: 187787528-187789449	1	597	65.9	Y/C	ZmaPPO3
	GRMZM2G319062_T01	4: 27917059-27919466	1	645	71	Y/C	ZmaPPO4
	GRMZM2G137909_T01	10: 43742633-43744950	1	527	57.9	Y/C	ZmaPPO5
	AC209206.3_FGT014	10: 137090376-137092756	2	546	60.1	Y/U	ZmaPPO6
Eudicotyledonous Anthophytes
A. coerulea	AcoGoldSmith_v1.002498m	scaffold_3: 3885216-3887423	1	593	67	Y/C	AcoPPO1
	AcoGoldSmith_v1.002561m	scaffold_14: 2326488-2330010	2	587	67.8	N/S	AcoPPO2
	AcoGoldSmith_v1.018754m	scaffold_14: 2332633-2334197	1	596	68.8	N/U	AcoPPO3
	AcoGoldSmith_v1.002503m	scaffold_28: 1266939-1269384	2	593	68.2	N/S	AcoPPO4
	AcoGoldSmith_v1.002558m	scaffold_54: 728307-730070	0	587	65.9	Y/C	AcoPPO5
	AcoGoldSmith_v1.002575m	scaffold_54: 802352-805372	2	560	65.6	Y/C	AcoPPO6
	AcoGoldSmith_v1.002583m	scaffold_266: 3263-5355	2	586*	65.8	Y/C	AcoPPO7
C. papaya	evm.model.supercontig_27.43	supercontig_27: 439746-441593	0	615	69.8	Y/C	CpaPPO1
	evm.model.supercontig_27.78	supercontig_27: 867525-869333	0	602	68.4	Y/C	CpaPPO2
	evm.model.supercontig_530.1	supercontig_530: 222-2015	0	597	68.4	Y/C	CpaPPO3
	evm.TU.contig_40494.1	contig_40494: 543-1893	0	451	51.6	N/U	CpaPPO4
C. sativus	cucsa.126490.1	scaffold_01017: 399649-403116	1	577	64.6	N/U	CsaPPO1
G. max	Glyma06g42170.1	Gm06: 45393709-45395668	0	596	67.2	Y/C	GmaPPO1
	Glyma07g31270.1	Gm07: 36264785-36266793	0	605	69.2	Y/C	GmaPPO2
	Glyma07g31280.1	Gm07: 36277825-36279786	0	578	65.5	Y/C	GmaPPO3
	Glyma07g31300.1	Gm07: 36308160-36309591	2	399	45.9	Y/C	GmaPPO4
	Glyma07g31310.1	Gm07: 36320692-36322806	0	626	71.4	Y/S	GmaPPO5
	Glyma13g25150.1	Gm13: 28423043-28424626	0	574*	64.6	Y/C	GmaPPO6
	Glyma13g25180.1	Gm13: 28448239-28450023	1	657*	74	N/U	GmaPPO7
	Glyma13g25260.1	Gm13: 28493023-28494849	0	608	68.2	Y/C	GmaPPO8
	Glyma13g31590.1	Gm13: 33991444-33993249	0	601	67.7	Y/C	GmaPPO9
	Glyma15g07710.1	Gm15: 5435993-5437974	0	602	67.8	Y/C	GmaPPO10
	Glyma18g45900.1	Gm18: 55592071-55594259	0	584	66.8	Y/S	GmaPPO11
M. esculenta	cassava41592.m1	scaffold_03545: 5543-7192	0	587*	65.7	Y/C	MesPPO1
M. truncatula	Medtr2g014720.1	Mtchr2: 3850473-3852510	0	607	68.6	Y/C	MtrPPO1
	Medtr2g014730.1	Mtchr2: 3856838-3858664	0	608	68.6	Y/C	MtrPPO2
	Medtr4g042530.1	Mtchr4: 10195707-10199929	0	460	52.8	N/A	MtrPPO3
	Medtr4g042630.1	Mtchr4: 10231884-10233396	1	479	54.5	Y/C	MtrPPO4
M. guttatus	mgf014786m	scaffold_4: 2926196-2928216	0	587	65.4	N/C	MguPPO1
	mgf025859m	scaffold_45: 197253-199004	0	583	65.1	Y/C	MguPPO2
	mgf026307m	scaffold_45: 217425-219744	2	618	69.4	Y/C	MguPPO3
	mgf019188m	scaffold_45: 222771-225349	1	595*	67	Y/C	MguPPO4
	mgf002040m	scaffold_230: 51671-53622	0	585	65.6	Y/C	MguPPO5
	mgf016367m	scaffold_230: 85191-87364	0	581	64.8	Y/C	MguPPO6
	mgf002320m	scaffold_230: 220000-222122	0	598	67	Y/U	MguPPO7
	mgf002161m	scaffold_230: 313696-315923	0	597	67.2	Y/C	MguPPO8
	mgf014760m	scaffold_230: 326522-328641	0	594	65.8	Y/C	MguPPO9
P. trichocarpa	POPTR_0011s10950	scaffold_11: 13627064-13628801	0	563	64.1	Y/U	PtrPPO1e
	POPTR_0001s39630	scaffold_1: 38848878-38850777	0	581	65	Y/C	PtrPPO2e
	POPTR_0011s04710	scaffold_11: 4684240-4686304	0	590	66.3	Y/C	PtrPPO3e
	POPTR_0001s39920	scaffold_1: 39173308-39175256	0	581	64.6	Y/C	PtrPPO5
	POPTR_0001s39670	scaffold_1: 38939261-38940727	1	416	N/A	Y/C	PtrPPO7
	POPTR_0001s39650	scaffold_1: 38883114-38884785	1	543	61.1	N/U	PtrPPO9
	POPTR_0001s39950	scaffold_1: 39232927-39234954	0	581	64.8	Y/C	PtrPPO11
	POPTR_0001s39940	scaffold_1: 39214156-39216045	0	575	65	Y/C	PtrPPO12
	POPTR_0004s16830	scaffold_4: 16854929-16857213	1	587	67.5	N/S	PtrPPO13e
	POPTR_0001s39660	scaffold_1: 38932165-38934079	0	581	64.6	Y/C	PtrPPO14
	POPTR_0001s39680	scaffold_1: 38975549-38977421	0	581	64.9	Y/C	PtrPPO15
P. persica	ppa003257m	scaffold_4: 1953702-1955640	0	589	65.8	Y/C	PpePPO1
	ppa003608m	scaffold_4: 1958822-1960549	1	562	62.4	Y/C	PpePPO2
	ppa019877m	scaffold_4: 1961997-1963856	0	619	69.3	Y/C	PpePPO3
	ppa003190m	scaffold_4: 1966978-1968762	0	594	66	Y/C	PpePPO4
R. communis	29851.m002367	29851: 55177-56946	0	589	66.2	Y/C	RcoPPO1
V. vinifera	GSVIVT00011782001	chrUnrandom: 74412583-74414406	0	607	67.4	Y/C	VviPPO1e
	GSVIVT00011776001	chrUnrandom: 74366302-74368107	1	584	65.1	Y/C	VviPPO2
	GSVIVT00011780001	chrUnrandom: 74392477-74394300	0	607	67.4	Y/C	VviPPO3
	GSVIVT00036366001	chr3: 3449151-3450767	0	538	62.2	N/U	VviPPO4
a Open reading frame (ORF) as annotated in the respective genome.
b Preprocessed molecular weights (MW) calculated using ExPASy proteomics server (http://ca.expasy.org/tools/pi_tool.html). The MW cannot be
predicted for PtrPPO7 since the sequence annotation is incomplete (denoted N/A).
c NTP (N-terminal transit peptide) as predicted by ChloroP 1.1 (left, Y: transit peptide; N: no transit peptide) and TargetP 1.1 (right, C :chloroplast;
S: sectretory; U: unknown). Unbold font Y/N for the ChloroP predictions denotes a disagreement. In some sequences, the presence or absence of
a putative thylakoid transfer domain is apparent in the sequence. The NTP cannot be predicted for MtrPPO3 since the N-terminus annotation is
incomplete (denoted N/A).
d Names pertaining to this paper.
e Denotes characterized PPO homologs: OsaPPO2 (Phr1, Yu et al., 2008); PpaPPO9 (Pp_ppo1, Richter et al., 2005); PtrPPO1 (PtdPPO1, Constabel et al., 2000);
PtrPPO2 and PtrPPO3 (PtdPPO2 and PtdPPO3, Wang and Constabel, 2004); PtrPPO13 (Tran and Constabel, 2011); VviPPO1 (GPO1, Dry and Robinson, 1994).
f Denotes sequences that have only been cloned but not characterized (Alexandrov et al. 2009).
* Denotes manual ORF length annotation based on conceptual translation of available genomic DNA sequence.
