# Supplementary material for: The polyphenol oxidase gene family in land plants: Lineage-specific duplication and expansion
Source: BMC Genomics. 2012 Aug 16;13:395. doi: 10.1186/1471-2164-13-395 (PMC3472199; doi:10.1186/1471-2164-13-395)
Supplement: Additional file 2 — Potential PPO gene models identified using BLAST searches but rejected due to sequence inconsistencies. Table with additional information on rejected PPO gene models. [file 1471-2164-13-395-S2.xls]

## Sheet: Table S2
Additional File 2. Potential PPO gene models identified using BLAST searches but rejected due to sequence inconsistencies
Genome	Transcript Name	Location and Position	MW	Reason for Discard
			(kDa)
Bryophytes
P. patens	estExt_fgenesh1_pg.C_2220002	scaffold222: 7055-8088	234	no functional domains, truncated protein
Lycophytes
S. moellendorffii	fgenesh1_pm.C_scaffold_7000039	scaffold7: 982575-983981	417	CuB domain incomplete, truncated protein
	fgenesh2_pg.C_scaffold_24000208	scaffold24: 1544208-1544931	211	no functional domains, truncated protein
	fgenesh2_pg.C_scaffold_32000040	scaffold32: 278040-278814	247	no functional domains, truncated protein
	fgenesh2_pg.C_scaffold_45000069	scaffold45: 384298-385016	202	no functional domains, truncated protein
Anthophytes (monocotyledons)
O. sativa	LOC_Os01g58070.1	chr1: 33589592-33590617	341	no CuB domain, truncated protein
	LOC_Os04g53250.1	chr4: 31536610-31537997	199	no functional domains, truncated protein
	LOC_Os04g53260.1	chr4: 31542662-31544240	276	no CuB domain, truncated protein
	LOC_Os04g53290.1	chr4: 31555706-31556341	211	no functional domains, truncated protein
S. bicolor	Sb06g029040.1	chr6: 57745312-57747928	268	no functional domains, truncated protein
Anthophytes (eudicotyledons)
C. papaya	evm.model.supercontig_27.77	supercontig27: 863290-864240	321	no CuB domain, truncated protein
	evm.model.supercontig_62.163	supercontig62: 999163-1000621	365	CuB domain incomplete, truncated protein
	evm.model.supercontig_62.169	supercontig62: 999163-1000621	395	CuB domain incomplete, truncated protein
C. sativus	cucsa.126480.1	scaffold01017: 394592-396265	172	no functional domains, truncated protein
G. max	Glyma04g14360.1	Gm04: 14306524-14307851	357	no CuA domain, truncated protein
	Glyma07g31290.1	Gm07: 36292993-36298291	1100	suspicious gene model annotation*
	Glyma013g31570.1	Gm13: 33975600-33976774	217	no functional domains, truncated protein
	Glyma15g07700.1	Gm15: 5423442-5425678	607	CuB domain incomplete*
M. gattatus	mg013820m	scaffold230: 184101-185213	198	no functional domains, truncated protein
	mgf021284m	scaffold230: 149153-151939	689	suspicious gene model annotation*
P. persica	ppa022943m	scaffold4: 1972544-1974342	539	CuA domain incomplete*
P. trichocarpa	POPTR_0001s39640.1	scaffold1: 38872392-38873029	185	no CuA domain, truncated protein
	POPTR_0001s39900.1	scaffold1: 39112034-39113269	391	CuB domain incomplete, truncated protein
	POPTR_0011s10940.1	scaffold11: 13596426-13599357	432	suspicious CuA domain, truncated protein
V. vinifera	GSVIVT00011778001	chrUnrandom: 74388714-74389397	200	no functional domains, truncated protein
	GSVIVT00011779001	chrUnrandom: 74389866-74390546	226	no CuB domain, truncated protein
	GSVIVT00012737001	chrUnrandom: 151687167-151688972	584	putative allele of GSVIVT00011782001 (Vvi1)
No functional domains refers to the absence of both Cu-binding domains.
* Indicates predicted functional PPO genes with gene model annotation discrepancies.
