# Supplementary material for: The polyphenol oxidase gene family in land plants: Lineage-specific duplication and expansion
Source: BMC Genomics. 2012 Aug 16;13:395. doi: 10.1186/1471-2164-13-395 (PMC3472199; doi:10.1186/1471-2164-13-395)
Supplement: Additional file 4 — Intron/exon gene structures identified in PPO genes. Table of additional information regarding intron position and structure in PPO genes. [file 1471-2164-13-395-S4.xls]

## Sheet: Sheet1
Additional File 4. Intron/exon gene structures identified in PPO genes
PPO Intron Group and Location		Gene Model Name	Intron Position and Dinucleotide Sequence		Intron Sequence Motif
[Two Exon Genes]
N3	N-terminus	PtrPPO13 (POPTR_0004s16830)	111-273 (163)	GG/GT-AG/GG	QHALL▼GEFNF
N4	N-terminus	PtrPPO9 (POPTR_0001s39650)	148-188 (40)	TA/GT-AG/AC	GATSL▼*
A3	CuA domain	PtrPPO7 (POPTR_0001s39670)	125-173 (48)	TC/GT-AG/AA	LQIHF▼SILGK
A4	CuA domain	PpaPPO4 (e_gw1.41.2.1)	336-1180 (845)	AG/GT-AG/GT	TFPFH▼RWYI
L2	5' linker	PpaPPO11 (e_gw1.455.5.1)	547-591 (45)	AA/GT-AG/AC	NIFPK▼TSPLF
L3	3' linker	BdaPPO1 (Bradi2g52090.1)	853-973 (121)	AG/GT-AG/AT	VMYKQ▼MIGNA
		BdaPPO2 (Bradi2g52210.1)	886-989 (104)	AG/GT-AG/AT	VMYRQ▼MVSLS
		BdaPPO3 (Bradi2g52260.1)	856-958 (103)	AG/GT-AG/AT	VMYKQ▼MISNA
		BdaPPO5 (Bradi3g15040.1)	907-1017 (111)	AG/GT-AG/AT	AMYRQ▼MNVKE
		OsaPPO1 (LOC_Os01g58100.1)	865-3067 (2203)	AG/GT-AG/AT	IMYKQ▼MISSA
		SbiPPO1 (Sb03g035850.1)	904-1035 (132)	CC/GT-AG/AT	LDPAS▼MISGA
		SbiPPO2 (Sb03g036870.1)	874-1004 (131)	AG/GT-AG/AT	VMYRQ▼MVSLS
		SbiPPO5 (Sb07g005410.1)	925-1283 (359)	AG/GT-AG/CA	TIYTQ▼QVRKG
		SitPPO2 (Si000772m.g )	858-978 (120)	AG/GT-AG/AT	VMYRQ▼MVSLS
		SitPPO3 (Si013444m.g)	900-1032 (132)	AG/GT-AG/AT	TLYVQ▼MMRNK
		ZmaPPO1 (GRMZM2G108103_T01)	868-966 (99)	AG/GT-AG/AT	TMYKQ▼MVTNA
		ZmaPPO3 (AC233851.1_FGT017)	877-1004 (128)	AG/GT-AG/AT	VMYRQ▼MVSLS
		ZmaPPO4 (GRMZM2G319062_T01)	946-1020 (75)	AG/GT-AG/CA	TIYLQ▼QVRDG
		ZmaPPO5 (GRMZM2G137909_T01)	892-996 (105)	AG/GT-AG/CA	TVYTQ▼QIRSG
L4	3' Linker	SmoPPO4 (e_gw1.24.113.1)	951-1004 (54)	AG/GT-AG/GA	FGYPL▼RKGSS
		SmoPPO8 (e_gw1.53.125.1)	933-980 (48)	AG/GT-AG/GA	FGAPV▼RKGNN
		SmoPPO9 (e_gw1.112.34.1)	864-917 (54)	AG/GT-AG/GA	FGHPI▼RKGSG
		SmoPPO10 (fgenesh2_pg.C_scaffold_112000076)	864-917 (54)	AG/GT-AG/GA	FGYPL▼RKGSS
		SmoPPO11 (gw1.112.43.1)	885-934 (50)	AG/GT-AG/GA	FGYPI▼RKGSS
L5	3' Linker Region	CsaPPO1 (cucsa.126490.1)	899-2485 (1587)	AG/GT-AG/GA	DEPSP▼GGGSV
C1	C-terminus	GmaPPO7 (Glyma13g25180.1)	1352-1390 (39)	AG/GT-AG/AG	WKTIP▼ESAFF
D1	PPO1_DWL	AcoPPO1 (AcoGoldSmith_v1.002498m)	1224-1360 (136)	AG/GT-AG/GT	VVKCK▼VRDCL
D2	PPO1_DWL	PpePPO4 (ppa003608m)	1183-1221 (39)	TT/GT-AG/CT	EKKNL▼LGYVY
D3	PPO1_DWL	PpaPPO5 (gw1.83.3.1)	1089-1181 (93)	AG/GT-AG/AT	NTTLL▼RYEYE
		PpaPPO6 (estExt_Genewise1.C_830181)	939-1171 (233)	AG/GT-AG/GT	DTDLL▼RYKFE
		PpaPPO8 (estExt_gwp_gw1.C_900109)	1098-1236 (139)	AG/GT-AG/GT	DSRKL▼RYKYA
		PpaPPO9 (estExt_Genewise1.C_1210016)	1056-1149 (94)	AG/GT-AG/AT	NAGNL▼RYGYQ
		PpaPPO10 (e_gw1.167.6.1)	1077-1214 (138)	AG/GT-AG/AT	NLANL▼RYDYD
		PpaPPO12 (estExt_fgenesh1_pg.C_4910010)	1059-1186 (128)	AG/GT-AG/GT	SLRNL▼RYGYQ
		PpaPPO13 (fgenesh1_pg.scaffold_559000003)	1008-1095 (88)	AG/GT-AG/GT	NTPLL▼RYEYE
D4	PPO1_DWL	SmoPPO2 (estExt_Genewise1Plus.C_120580)	1222-1311 (90)	CC/GT-AG/GC	ARPST▼AVSGK
		VviPPO2 (GSVIVT00011776001)	1325-1375 (51)	CC/GT-AG/CG	SRPKP▼PNAAE
K1	PPO1_KFDV	AcoPPO3 (AcoGoldSmith_v1.018754m)	1296-1337 (41)	TG/GT-AG/CA	NTRHN▼AHQHM
K4	PPO1_KFDV	SmoPPO1 (estExt_Genewise1Plus.C_10273)	1372-1515 (144)	CC/GT-AG/AA	VDSPA▼KLRIG
K6	PPO1_KFDV	MtrPPO4 (Medtr4g042630.1)	1362-1434 (73)	AG/GT-AG/AT	INDEI▼RFGLT
K7	C-terminus	MguPPO4 (mgf019188m)	1700-2580 (881)	GG/GT-AG/TT	VPRHE▼VPRLN
[Three Exon Genes]
N2+K2	N-terminus, PPO1_KFDV	AcoPPO4 (AcoGoldSmith_v1.002503m)	113-234 (121)	AG/GT-AG/GG	EHTHM▼REQKN
			1460-1564 (124)	TG/GT-AG/GT	NTKHN▼GYLTA
N5+D1	N-terminus, PPO1_DWL	AcoPPO6 (AcoGoldSmith_v1.002575m)	318-433 (115)	AG/GT-AG/GT	ANGEQ▼VYCCP
			1315-2217 (902)	AG/GT-AG/GT	VVNCK▼VRDCL
		AcoPPO7 (AcoGoldSmith_v1.002583m.g)	318-433 (115)	AG/GT-AG/GT	ANGEQ▼VYCCP
			1315-1500 (185)	AG/GT-AG/GT	MVNCK▼VRDCL
N6+D3	N-terminus, PPO1_DWL	GmaPPO4 (Glyma07g31300.1)	248-418 (171)	TG/GT-AG/CC	TGSAF▼*
			1275-1335 (61)	GG/GT-AG/AA	DSKKM▼*
A1+K5	CuA, PPO1_KFDV	SmoPPO3 (e_gw1.15.74.1)	447-1434 (988)	TT/GT-AG/AG	CDGAF▼LETET
			2306-2482 (177)	CA/GT-AG/GA	EFGEA▼EILVI
A4+L1	CuA, 5' Linker	BdaPPO6 (Bradi5g22300.1)	654-697 (53)	AG/GT-AG/CT	FFPWH▼*
			762-811 (50)	AC/GT-AG/CC	PSIYN▼*
A4+L3	CuA, 3' Linker	OsaPPO2 (LOC_Os04g53300.1)	606-1086 (481)	AG/GT-AG/GA	FFPWH▼RMYLY
			1349-1457 (109)	AG/GC-AG/AT	IMYRQ▼MISGA
		SbiPPO3 (Sb06g025570.1)	579-730 (152)	AG/GT-AG/GT	FFPWH▼RLYLY
			993-1208 (216)	AG/GT-AG/AT	IMYRQ▼MISGA
		SbiPPO4 (Sb06g025580.1)	540-713 (174)	AG/GT-AG/GT	FFPWH▼RLYLY
			976-1131 (156)	AG/GT-AG/AT	IMYRQ▼MISGA
		ZmaPPO2 (GRMZM2G121605_T01)	750-877 (128)	AG/GT-AG/GC	FFPWH▼RLYVY
			1143-1240 (98)	AG/GT-AG/AT	VMYRQ▼MISGA
		ZmaPPO6 (AC209206.3_FGT014)	522-698 (177)	AG/GT-AG/GT	FFQWH▼RFYLY
			961-1523 (563)	AG/GT-AG/AT	IMYRQ▼MISGA
L4+K3	3' Linker, PPO1_KFDV	SmoPPO5 (estExt_Genewise1Plus.C_320067)	957-1004 (48)	AG/GT-AG/GA	FGAPI▼RKGNN
			1423-1488 (66)	TG/GT-AG/CC	IVASL▼PVKVG
		SmoPPO6 (estExt_Genewise1Plus.C_320071)	957-1004 (48)	AG/GT-AG/GA	FGAPI▼RKGNN
			1423-1488 (66)	TG/GT-AG/CC	IVASL▼PVKVG
		SmoPPO7 (estExt_Genewise1Plus.C_450130)	957-1003 (47)	AG/GT-AG/GA	FGAPI▼RKGNN
			1422-1487 (66)	TG/GT-AG/CC	IVASL▼PVKVG
D3+C2	PPO1_DWL, PPO1_KFDV	PpaPPO2 (estExt_fgenesh1_pg.C_30144)	1083-1225 (143)	AG/GT-AG/AT	DLDKL▼RYKYD
			1310-1363 (54)	AT/GT-AG/AA	APSPS▼ITIAE
K8+K9	PPO1_KFDV	MguPPO3 (mgf026307m)	1718-1843 (126)	TG/GT-AG/GT	RHQGP▼GEAAS
			1914-2250 (337)	TT/GT-AG/AA	YVLCL▼LIIII
[Four Exon Genes]
N1+A2+L3		SitPPO4 (Si009728m.g)	21-50 (29)	AA/GT-AG/AG	RYPSQ▼SRAME
	N-terminus, CuA domain, 3' Linker		598-778 (180)	GG/GT-AG/GT	AYDQV▼GFYLY
			1040-1162 (122)	AG/GT-AG/AT	IMYRQ▼MISSA
* after arrow denotes missing sequence immediately downstream of intron
